# Supplementary material for: Conduit dynamics and post explosion degassing on Stromboli: A combined UV camera and numerical modeling treatment
Source: Geophys Res Lett. 2016 May 28;43(10):5009–16. doi: 10.1002/2016GL069001 (PMC4950127; doi:10.1002/2016GL069001)
Supplement: Supplementary file 2 — Table S4 [file GRL-43-5009-s001.csv]

Code	Hornito SO2 Mass	Coda SO2 Mass	Total SO2 Mass
H1	1.35	4.61	5.964
H2	1.77	6.2	7.97
H3	2.1	5.56	7.6571
H4	0.88	5.48	6.3577
H5	0.58	2.05	2.6267
H6	0.42	3.32	3.74
H7	1.64	4.05	5.69
H8	0.77	5.17	5.94
H9	1.2	4.23	5.43
H10	1.13	3.78	4.91
H11	0.21	4.49	4.7
H12	0.52	1.46	1.98
H13	0.58	2.68	3.26
H14	0.55	2.5	3.05
H15	0.93	2.83	3.76
H16	0.96	3.98	4.94
H17	1.02	4.11	5.13
H18	1.7	9.13	10.83
H19	1.03	8.6	9.63
H20	0.36	10.61	10.97
H21	0.62	9.43	10.05
H22	0.21	13.21	13.42
H23	0.76	9.78	10.54
H24	1.21	5.97	7.18
H25	1.11	5.63	6.74
H26	1.08	7.7	8.78
H27	0.51	5.54	6.05
H28	0.23	4.18	4.41
H29	0.51	4.56	5.07
H30	0.57	5.34	5.91
H31	0.24	4.34	4.58
H32	0.36	3.67	4.03
H33	0.75	6.75	7.5
H34	1.74	7.2	8.94
H35	3.02	7.8	10.82
H36	3.03	5.63	8.66
H37	2.24	5.87	8.11
H38	4	4.49	8.49
H39	1.76	3.86	5.62
H40	1.41	6.07	7.48
H41	2.08	5.69	7.77
H42	1.24	6.19	7.43
H43	2.72	6.06	8.78
H44	0.56	6.34	6.9
H45	0.36	5.51	5.87
H46	1.45	7.85	9.3
H47	1.46	5.23	6.69
H48	1.51	5.88	7.39
H49	2.55	7.01	9.56
H50	1.31	4.49	5.8
H51	1.92	4.94	6.86
H52	2.45	3.8	6.25
H53	1.43	5.7	7.13
H54	2.9	7.72	10.62
H55	1.44	8.66	10.1
H56	4.71	3.9	8.61
H57	1.13	3.8	4.93
H58	1.11	5.31	6.42
H59	4.09	3.25	7.34
H60	3.22	2.66	5.88
H61	4.99	3.15	8.14
H62	4.65	5.6	10.25
H63	2.55	5.07	7.62
H64	4.65	4.04	8.69
H65	0.86	2.55	3.41
H66	4.8	4.53	9.33
H67	5.14	2.61	7.75
H68	1.62	3.96	5.58
H69	4.74	4.76	9.5
H70	4.74	1.56	6.3
H71	5.26	5	10.26
H72	2.89	9.67	12.56
H73	2.34	5.87	8.21
H74	1.34	6.8	8.14
H75	4.08	5.75	9.83
H76	2.08	9.27	11.35
H77	4.78	4.69	9.47
H78	3.42	16.17	19.59
H79	3.28	8.86	12.14
H80	1.9	4.41	6.31
H81	2.4	5.17	7.57
