# Supplementary material for: Conduit dynamics and post explosion degassing on Stromboli: A combined UV camera and numerical modeling treatment
Source: Geophys Res Lett. 2016 May 28;43(10):5009–16. doi: 10.1002/2016GL069001 (PMC4950127; doi:10.1002/2016GL069001)
Supplement: Supplementary file 3 — Table S5 [file GRL-43-5009-s002.csv]

Code	Strombolian SO2 Mass	Coda SO2 Mass	Total SO2 Mass
S1	22.78	29.5	52.28
S2	47.34	8.52	55.86
S3	39.01	26.96	65.97
S4	48.25	9.45	57.7
S5	69.17	86.72	155.89
S6	18.23	139.74	157.97
S7	58.02	97.96	155.98
S8	36.27	36.3	72.57
S9	41.78	77.2	118.98
S10	22.11	32.76	54.87
S11	13.82	140.01	153.83
S12	10.41	40.66	51.07
S13	15.57	16.41	31.98
S14	25.48	39.28	64.76
S15	19.3	45.53	64.83
S16	12.6	4.97	17.57
S17	26.1	12.53	38.63
S18	32.1	58.94	91.04
S19	28.73	43.86	72.59
S20	26.5	3.72	30.22
S21	19.4	10.82	30.22
S22	42.58	7.62	50.2
S23	19.66	5.02	24.68
S24	44.12	20.46	64.58
S25	31.21	14.96	46.17
S26	58.24	30.5	88.74
S27	39.93	65.01	104.94
S28	12.91	37.04	49.95
S29	7.61	27.43	35.04
S30	17.57	51.06	68.63
S31	21.01	42.08	63.09
S32	17.99	104.86	122.85
S33	20.7	28.27	48.97
S34	15.5	24.73	40.23
S35	14.05	39.78	53.83
S36	23.42	19.4	42.82
S37	34.69	55.3	89.99
S38	17.8	157.54	175.34
S39	29.9	107.29	137.19
S40	10.5	185.3	195.8
S41	39.33	100.28	139.61
S42	35.46	142.13	177.59
S43	26.33	81.87	108.2
S44	25.81	47.67	73.48
S45	35.28	41	76.28
S46	11.4	35.79	47.19
S47	30.33	84.36	114.69
S48	45.3	78.22	123.52
S49	23.17	201.57	224.74
S50	26.16	73.55	99.71
S51	52.48	130.23	182.71
S52	59.02	96.77	155.79
S53	26.87	39.84	66.71
S54	37.08	54.02	91.1
S55	44.3	25.68	69.98
S56	24.66	65.51	90.17
S57	25.03	70.42	95.45
S58	44.17	58.88	103.05
S59	60.76	8.84	69.6
S60	36.46	64.02	100.48
S61	12.43	47.23	59.66
S62	24.14	37.39	61.53
S63	69.97	53.87	123.84
S64	32.6	180.53	213.13
S65	31.53	55.72	87.25
S66	21.09	41.96	63.05
S67	27.19	40.98	68.17
S68	19.08	73.77	92.85
S69	41.35	7.59	48.94
S70	55.8	56.39	112.19
S71	32.77	65.83	98.6
S72	28.61	84.34	112.95
S73	19.71	53.75	73.46
S74	32.24	68.71	100.95
S75	38.19	76.3	114.49
S76	29	94.56	123.56
S77	51.13	82.96	134.09
S78	36.91	40.1	77.01
S79	33.18	62.62	95.8
S80	14.32	52.15	66.47
S81	10.76	80.62	91.38
S82	24.45	39.34	63.79
S83	52.16	51.5	103.66
S84	56.24	94.23	150.47
S85	23.4	78.93	102.33
S86	81.83	46.44	128.27
S87	58.46	37.07	95.53
S88	29.75	39.67	69.42
S89	38.1	69.72	107.82
S90	14.48	133.97	148.45
S91	15.23	67.89	83.12
S92	30.78	39.98	70.76
S93	22.52	67.95	90.47
S94	21.74	58.53	80.27
S95	13.95	84.05	98
S96	22.23	70.61	92.84
S97	26.11	46.98	73.09
S98	17.33	62.16	79.49
S99	31.81	118.57	150.38
S100	23.52	77.25	100.77
S101	22.17	11.17	33.34
S102	25.93	43.16	69.09
S103	20.25	76.17	96.42
S104	17.13	38.76	55.89
S105	45.34	52.07	97.41
S106	34.31	25.71	60.02
S107	29.38	40.15	69.53
S108	14.49	45.17	59.66
S109	14.9	46.9	61.8
S110	14.83	27.24	42.07
S111	27.75	31.54	59.29
S112	14.08	10.45	24.53
S113	14.7	36.58	51.28
S114	20.85	41.15	62
S115	37.09	15.07	52.16
S116	34.64	54.85	89.49
S117	11.54	51.46	63
S118	46.9	38.09	84.99
S119	33.2	44.73	77.93
S120	20.97	48.3	69.27
S121	30.5	38.43	68.93
S122	22.58	37.82	60.4
S123	25.11	32	57.11
S124	39.2	40.8	80
S125	10.16	35.27	45.43
